# Supplementary material for: Bifidobacterium animalis subsp. lactis A6 Alleviates Obesity Associated with Promoting Mitochondrial Biogenesis and Function of Adipose Tissue in Mice
Source: Molecules. 2020 Mar 25;25(7):1490. doi: 10.3390/molecules25071490 (PMC7180933; doi:10.3390/molecules25071490)
Supplement: Supplementary file 1 [file molecules-25-01490-s001.zip]

Archive with 3 entries (2 files):
- Supplementary/
- Supplementary/Supplementary data-figure S1-S2-S3-S4.doc
- Supplementary/Supplementaty Table.doc
